# Supplementary material for: CDKN2A and MTAP Are Useful Biomarkers Detectable by Droplet Digital PCR in Malignant Pleural Mesothelioma: A Potential Alternative Method in Diagnosis Compared to Fluorescence In Situ Hybridisation
Source: Front Oncol. 2020 Nov 13;10:579327. doi: 10.3389/fonc.2020.579327 (PMC7693432; doi:10.3389/fonc.2020.579327)
Supplement: Supplementary file 1 [file Table_1.xlsx]

## Sheet: Suppl Table 1
	Name	Probe	sequence
	p16 F		CTC TGG AGG ACG AAG TTT G
	p16 R		AAC CCC TTC TGA AAA CTC C
	p16 F Probe	FAM	TCA GGT AGC GCT TCG ATT CTC
	MTAP F		ACC TTT TGG CTT ATC TGC AC
	MTAP R		CTC AGG AAT GGT GGT GGC
	MTAP Probe	FAM	TTA GAG AGA GAG GTC GTG GAT GG
	E2 F		GCCAAGGCACGAGTAACAAGC
	E2 R		TCCTCTGGAGGCTGAGAAAATGA
	E2 Probe	HEX	VIC-TCACGCAGTTGGGCAC-MGB

## Sheet: Suppl. Table 2
	ADRI #	MTAP IHC	CDKN2A FISH	MTAP FISH	CDKN2A ddPCR	MTAP ddPCR
	190040	Yes	Yes	Yes	No	No
	190041	Yes	Yes	Yes	No	No
	190042	Yes	Yes	Yes	Yes	Yes
	190043	Yes	Yes	Yes	Yes	Yes
	190044	Yes	Yes	Yes	Yes	Yes
	190045	Yes	Yes	Yes	Yes	Yes
	190046	Yes	Yes	Yes	No	No
	190047	Yes	Yes	Yes	No	No
	190048	Yes	Yes	Yes	Yes	Yes
	190049	Yes	Yes	Yes	Yes	Yes
	190050	Yes	No	No	No	No
	190051	Yes	Yes	Yes	No	Yes
	190052	Yes	Yes	Yes	No	No
	190053	Yes	No	No	No	No
	190054	Yes	No	No	No	No
	190055	Yes	Yes	Yes	Yes	Yes
	190056	Yes	Yes	Yes	Yes	Yes
	190057	Yes	Yes	Yes	Yes	Yes
	190058	Yes	Yes	Yes	No	No
	190059	Yes	Yes	Yes	No	No
	190060	Yes	Yes	Yes	Yes	Yes
	190061	Yes	Yes	Yes	Yes	Yes
	190062	Yes	Yes	Yes	Yes	Yes
	190063	Yes	Yes	Yes	No	No
	190064	Yes	Yes	Yes	Yes	Yes
	190065	Yes	No	No	No	No
	190066	Yes	Yes	Yes	Yes	Yes
	190067	Yes	Yes	Yes	Yes	Yes
	190071	Yes	No	No	No	No
	190072	Yes	Yes	Yes	Yes	Yes
	190073	Yes	No	No	No	No
	190074	Yes	Yes	Yes	No	No
	190075	Yes	Yes	Yes	Yes	Yes
	190076	Yes	Yes	Yes	No	No
	190077	Yes	Yes	Yes	Yes	Yes
	190078	Yes	Yes	Yes	No	No
	190079	Yes	Yes	Yes	No	No
	190080	Yes	Yes	Yes	Yes	Yes
	190081	Yes	Yes	Yes	Yes	Yes
	190082	Yes	Yes	Yes	Yes	Yes
	190083	Yes	Yes	Yes	Yes	Yes
	190084	Yes	Yes	Yes	Yes	Yes
	190085	Yes	Yes	Yes	Yes	Yes
	190088	Yes	Yes	Yes	Yes	Yes
	190089	Yes	Yes	Yes	Yes	Yes
	190090	Yes	No	No	No	No
	190091	Yes	No	No	No	No
	190092	Yes	Yes	Yes	Yes	Yes
	190093	Yes	Yes	Yes	Yes	Yes
	190094	Yes	No	No	No	No
	190095	No	No	No	No	No
	190096	Yes	Yes	Yes	Yes	Yes
	190097	Yes	No	No	No	No
	190098	Yes	No	No	No	No
	190099	Yes	Yes	Yes	No	Yes
	190100	Yes	Yes	Yes	Yes	Yes
	190101	Yes	Yes	Yes	Yes	Yes
	190102	Yes	Yes	Yes	No	No
	190103	Yes	No	No	No	No
	190104	Yes	Yes	Yes	Yes	Yes
	190105	Yes	No	No	No	No
	190106	Yes	Yes	Yes	Yes	Yes
	190107	Yes	Yes	Yes	No	Yes
	190108	Yes	Yes	Yes	Yes	Yes
	190109	Yes	Yes	Yes	No	Yes
	190114	Yes	Yes	Yes	Yes	Yes
	190115	Yes	Yes	Yes	Yes	Yes
	190116	Yes	Yes	Yes	Yes	Yes
	190117	Yes	No	No	No	No
	190118	Yes	Yes	Yes	Yes	Yes
	190119	Yes	No	No	No	No
	190120	Yes	Yes	Yes	Yes	Yes
	190121	Yes	No	No	No	No
	Total number tested	72	56	56	39	43

## Sheet: Suppl. Table 3
	ADRI #	Histo	Tumour %	MTAP IHC
	190040	epithelioid	40	Loss
	190041	epithelioid	2	Loss
	190042	sarcomatoid	80	Retained
	190043	epithelioid	60	Retained
	190044	epithelioid	80	Loss
	190045	epithelioid	90	Retained
	190046	biphasic	80	Retained
	190047	epithelioid	70	Retained
	190048	epithelioid	60	Retained
	190049	epithelioid	90	Retained
	190050	epithelioid	<1	Loss
	190051	epithelioid	80	Retained
	190052	epithelioid	80	Loss
	190053	epithelioid	90	Loss
	190054	epithelioid	20	Retained
	190055	biphasic	80	Loss
	190056	epithelioid	90	Loss
	190057	biphasic	70	Loss
	190058	epithelioid	40	Retained
	190059	epithelioid	80	Retained
	190060	biphasic	70	Loss
	190061	sarcomatoid	60	Partial loss
	190062	epithelioid	60	Loss
	190063	epithelioid	80	Retained
	190064	epithelioid	70	Loss
	190065	biphasic	80	Retained
	190066	biphasic	90	Retained
	190067	biphasic	50	Loss
	190071	sarcomatoid	10	Loss
	190072	biphasic	70	Retained
	190073	epithelioid	70	Retained
	190074	biphasic	50	Loss
	190075	sarcomatoid	80	Loss
	190076	epithelioid	80	Retained
	190077	biphasic	80	Loss
	190078	epithelioid	70	Retained
	190079	epithelioid	70	Loss
	190080	sarcomatoid	80	Retained
	190081	biphasic	80	Loss
	190082	epithelioid	30	Loss
	190083	epithelioid	80	Loss
	190084	sarcomatoid	70	Retained
	190085	biphasic	80	Loss
	190088	sarcomatoid	80	Retained
	190089	epithelioid	90	Loss
	190090	biphasic	60	Retained
	190091	biphasic	70	Loss
	190092	epithelioid	50	Retained
	190093	biphasic	90	Loss
	190094	epithelioid	40	Retained
	190096	epithelioid	80	Retained
	190097	epithelioid	60	Retained
	190098	epithelioid	80	Loss
	190099	biphasic	80	Retained
	190100	sarcomatoid	90	Retained
	190101	biphasic	60	Loss
	190102	epithelioid	70	Loss
	190103	sarcomatoid	80	Loss
	190104	epithelioid	70	Retained
	190105	biphasic	20	Retained
	190106	biphasic	90	Retained
	190107	biphasic	40	Loss
	190108	biphasic	40	Loss
	190109	biphasic	90	Retained
	190114	biphasic	80	Loss
	190115	epithelioid	30	Retained
	190116	epithelioid	50	Loss
	190117	epithelioid	30	Loss
	190118	biphasic	90	Retained
	190119	epithelioid	80	Retained
	190120	biphasic	60	Loss
	190121	biphasic	10	Retained
			Loss	35
			Retained	36
			Partial loss	1
			Total	72

## Sheet: suppl. Table 4A & 4B
	Suppl Table 4A
			CDKN2A (P16)			MTAP
	ADRI #	Histo	Homozygous	Hemizygous		Homozygous	Hemizygous
	190040	epithelioid	92	6	Homozygous	92	6	Homozygous
	190041	epithelioid	90	8	Homozygous	87	10	Homozygous
	190042	sarcomatoid	0	36	No Loss	0	30	No Loss
	190043	epithelioid	4	57	Hemizygous	0	39	No Loss
	190044	epithelioid	91	7	Homozygous	84	11	Homozygous
	190045	epithelioid	13	62	Hemizygous	3	63	Hemizygous
	190046	biphasic	87	13	Homozygous	89	10	Homozygous
	190047	epithelioid	70	25	Homozygous	72	23	Homozygous
	190048	epithelioid	19	51	Homozygous	18	51	Homozygous
	190049	epithelioid	0	24	No Loss	0	24	No Loss
	190051	epithelioid	17	55	Homozygous	14	53	Hemizygous
	190052	epithelioid	78	16	Homozygous	77	18	Homozygous
	190055	biphasic	80	10	Homozygous	77	12	Homozygous
	190056	epithelioid	78	16	Homozygous	77	16	Homozygous
	190057	biphasic	80	7	Homozygous	79	10	Homozygous
	190058	epithelioid	1	60	Hemizygous	1	60	Hemizygous
	190059	epithelioid	25	49	Homozygous	20	52	Homozygous
	190060	biphasic	73	18	Homozygous	73	17	Homozygous
	190061	sarcomatoid	53	29	Homozygous	54	28	Homozygous
	190062	epithelioid	94	6	Homozygous	93	7	Homozygous
	190063	epithelioid	57	26	Homozygous	60	30	Homozygous
	190064	epithelioid	91	6	Homozygous	91	8	Homozygous
	190066	biphasic	43	38	Homozygous	40	38	Homozygous
	190067	biphasic	94	6	Homozygous	94	4	Homozygous
	190072	biphasic	19	55	Homozygous	11	46	Hemizygous
	190074	biphasic	88	11	Homozygous	86	13	Homozygous
	190075	sarcomatoid	99	1	Homozygous	98	2	Homozygous
	190076	epithelioid	1	53	Hemizygous	2	52	Hemizygous
	190077	biphasic	89	9	Homozygous	92	7	Homozygous
	190078	epithelioid	14	62	Hemizygous	16	61	Homozygous
	190079	epithelioid	83	13	Homozygous	85	12	Homozygous
	190080	sarcomatoid	23	31	Homozygous	21	30	Homozygous
	190081	biphasic	70	16	Homozygous	70	15	Homozygous
	190082	epithelioid	70	19	Homozygous	67	20	Homozygous
	190083	epithelioid	86	13	Homozygous	89	9	Homozygous
	190084	sarcomatoid	43	37	Homozygous	43	37	Homozygous
	190085	biphasic	11	54	Hemizygous	11	52	Hemizygous
	190088	sarcomatoid	9	44	Hemizygous	7	46	Hemizygous
	190089	epithelioid	60	20	Homozygous	60	22	Homozygous
	190092	epithelioid	0	72	Hemizygous	0	73	Hemizygous
	190093	biphasic	30	29	Homozygous	28	31	Homozygous
	190096	epithelioid	15	59	Hemizygous	15	58	Hemizygous
	190099	biphasic	89	9	Homozygous	87	11	Homozygous
	190100	sarcomatoid	97	2	Homozygous	97	3	Homozygous
	190101	biphasic	79	16	Homozygous	77	17	Homozygous
	190102	epithelioid	78	19	Homozygous	77	20	Homozygous
	190104	epithelioid	1	51	Hemizygous	2	52	Hemizygous
	190106	biphasic	66	24	Homozygous	48	37	Homozygous
	190107	biphasic	53	31	Homozygous	56	30	Homozygous
	190108	biphasic	88	6	Homozygous	86	9	Homozygous
	190109	biphasic	91	8	Homozygous	91	7	Homozygous
	190114	biphasic	57	19	Homozygous	55	17	Homozygous
	190115	epithelioid	72	22	Homozygous	70	24	Homozygous
	190116	epithelioid	57	18	Homozygous	53	20	Homozygous
	190118	biphasic	38	44	Homozygous	38	44	Homozygous
	190120	biphasic	95	5	Homozygous	93	6	Homozygous
	Sarcomatoid	7		Homozyguos	44			43
	Epithelioid	28		Hemizygous	10			10
	biphasic	21		Retained	2			3
	total	56			56			56
	Suppl. Table 4B									MTAP IHC
	RMH 01	NA	0	19	No Homozygous Loss	0	19	No Homozygous Loss		Retained
	RMH 02	NA	0	46	No Homozygous Loss	0	47	No Homozygous Loss	Hemizygous loss	Retained
	RMH 03	NA	0	46	No Homozygous Loss	0	46	No Homozygous Loss	Hemizygous loss	Retained
	RMH 04	NA	0	33	No Homozygous Loss	0	34	No Homozygous Loss		Retained
	RMH 05	NA	0	40	No Homozygous Loss	0	40	No Homozygous Loss		Retained
	RMH 06	NA	0	24	No Homozygous Loss	0	24	No Homozygous Loss		Retained
	RMH 07	NA	1	41	No Homozygous Loss	1	41	No Homozygous Loss	Hemizygous loss	Retained
	RMH 08	NA	1	43	No Homozygous Loss	1	43	No Homozygous Loss	Hemizygous loss	Retained
	RMH 09	NA	0	27	No Homozygous Loss	0	27	No Homozygous Loss		Retained
	RMH 10	NA	0	40	No Homozygous Loss	0	40	No Homozygous Loss		Retained

## Sheet: Suppl. Table 5
	CDKN2A FISH analysis	MPM	RMH
	CDKN2A homozygous deletion	44	0
	CDKN2A hemizygous deletion	10	4
	CDKN2A no loss (non-deleted)	2	6
	Total cases	56	10
	FISH CDKN2A homozygous deletion
	Sensitivity	44/56 = 79%
	Sepcificity	10/10 = 100%

## Sheet: Suppl. Table 6
	Suppl. Table 6A
	ADRI #	Tumour %	p16 copy number detected	E2 copy of detected	Copy number calculated	Comment	MTAP copy number detected	E2 copy of detected	Copy number calculated	Comment
	190042	80	592.083	1203.59	0.983862	Hemizygous	938.619	1200.28	1.564	Hemizygous
	190043	60	566.63	1254.12	0.903628	Hemizygous	612.546	1101.02	1.11269	Hemizygous
	190044	80	12.5143	189.678	0.131953	Homozygous	33.1245	202.232	0.327589	Homozygous
	190045	90	34.184	165.653	0.412719	Hemizygous	61.8125	146.627	0.843127	Hemizygous
	190048	60	9.90785	111.963	0.176984	Homozygous	10.7628	113.286	0.190012	Homozygous
	190049	90	52.7581	213.109	0.495127	Hemizygous	60.7381	210.612	0.576778	Hemizygous
	190051	80					34.7754	129.717	0.536173	Hemizygous
	190055	80	12.7565	133.007	0.191817	Homozygous	12.7035	123.514	0.205701	Homozygous
	190056	90	157.314	1377.77	0.22836	Homozygous	199.073	1662.97	0.239418	Homozygous
	190057	70	116.96	680.99	0.3435	Homozygous	141.289	720.135	0.392395	Homozygous
	190060	70	36.3228	352.615	0.20602	Homozygous	66.6267	408.146	0.326485	Homozygous
	190061	60	219.506	707.541	0.620476	Homozygous	239.668	698.992	0.685753	Homozygous
	190062	60	25.4317	247.855	0.205214	Homozygous	40.8045	204.734	0.39861	Homozygous
	190064	70	52.4748	444.188	0.236273	Homozygous	29.8803	341.805	0.174839	Homozygous
	190066	90	82.5168	1528.89	0.107943	Homozygous	215.224	1561.44	0.275674	Homozygous
	190067	50	25.0452	211.716	0.236593	Homozygous	19.4004	190.354	0.203835	Homozygous
	190072	70	118.38	223.809	1.05787	Hemizygous	80.1905	214.017	0.749383	Hemizygous
	190075	80	20.2535	107.171	0.377966	Homozygous	48.1318	104.345	0.922549	Hemizygous
	190077	80	3.90217	195.905	0.0398372	Homozygous	2.97539	150.73	0.0394799	Homozygous
	190080	80	296.185	320.442	1.84861	Retained	189.669	373.77	1.0149	Hemizygous
	190081	80	44.8831	175.144	0.51253	Homozygous	78.217	163.879	0.95457	Hemizygous
	190082	30	75.6905	265.294	0.570616	Homozygous	59.774	252.639	0.473197	Homozygous
	190083	80	4.41577	363.379	0.0243039	Homozygous	1.51719	348.477	0.00870757	Homozygous
	190084	70	169.106	699.064	0.483808	Homozygous	170.852	680.026	0.502487	Homozygous
	190085	80	423.14	844.051	1.00264	Hemizygous	397.881	772.755	1.02977	Hemizygous
	190088	80	46.1388	374.423	0.246452	Homozygous	112.005	345.392	0.648566	Homozygous
	190089	90	2593.59	8781.62	0.590685	Hemizygous	2257.91	8802.13	0.513038	Hemizygous
	190092	50	732.575	2764.01	0.530081	Homozygous	794.413	2890.58	0.549656	Homozygous
	190093	90	793.289	3279.98	0.483716	hemizygous	772.995	3497.25	0.442059	Hemizygous
	190096	80	152.997	406.931	0.751953	Hemizygous	217.478	418.255	1.03993	Hemizygous
	190099	80					62.5485	100.422	1.24571	Hemizygous
	190100	90	4.29382	110.457	0.0777466	Homozygous	14.9293	114.701	0.260317	Homozygous
	190101	60	307.047	3041.04	0.201935	Homozygous	308.859	2959.98	0.20869	Homozygous
	190104	70	197.06	351.148	1.12238	Hemizygous	256.573	406.318	1.26292	Hemizygous
	190106	90	277.178	1527.07	0.363019	Homozygous	392.914	1512.81	0.519448	Hemizygous
	190107	40					9.10816	100.384	0.181466	Homozygous
	190108	40	34.6134	117.508	0.589126	Homozygous	51.3284	169.967	0.603981	Homozygous
	190109	90					10.5932	109.496	0.193491	Homozygous
	190114	80	912.523	2713.04	0.672695	Homozygous	784.285	2515.64	0.623527	Homozygous
	190115	30	174.726	292.446	1.19493	Homozygous	146.1	313.005	0.933531	Homozygous
	190116	50	148.232	791.946	0.374349	Homozygous	249.971	823.066	0.607414	Homozygous
	190118	90	21.1589	114.485	0.369637	Homozygous	32.4041	124.459	0.52072	Hemizygous
	190120	60	11.4	100	0.228	Homozygous	60	114	1.05263	Hemizygous
					Homozyguos	28				25
					Hemizygous	10				18
					Retained	1				0
					Total	39				43
	Suppl. Table 6B
	N1	NA	116	110.6	2.09765	Retained	1046	1048	1.99618	Retained
	N2	NA	5440	4620	2.35498	Retained	1448	1460	1.98356	Retained
	N3	NA	2512	2200	2.28364	Retained	1423	1460	1.94932	Retained
	N4	NA	1278	1040	2.45769	Retained	1154	1240	1.86129	Retained
	N5	NA	1048	1046	2.00382	Retained	4398	4360	2.01743	Retained
	N6	NA	7100	7280	1.95055	Retained	4232	4330	1.95473	Retained
	N7	NA	4060	4280	1.8972	Retained	2588	2656	1.9488	Retained
	N8	NA	2180	2160	2.01852	Retained	1440	1440	2	Retained
	N9	NA	5154	5240	1.96718	Retained	7100	7300	1.94521	Retained
	N10	NA	4398	4354	2.02021	Retained	4060	4280	1.8972	Retained
	N11	NA	1566	1570	1.9949	Retained	2184	2160	2.02222	Retained
	N12	NA	4230	4328	1.95471	Retained	1566	1570	1.9949	Retained

## Sheet: Suppl. Table 7
	CDKN2A ddPCR analysis	MPM	RMH
					ddPCR CDKN2A homozygous deletion
	CDKN2A homozygous deletion	28	0		Sensitivity	28/39 = 72%
	CDKN2A hemizygous deletion	10	0
	CDKN2A no loss (non-deleted)	1	10		Specificity	10/10 = 100%
	Total cases	39	10

## Sheet: Suppl. Table 8
								CDKN2A (P16)			MTAP
	ADRI #	Histo	Tumour %	MTAP IHC		ADRI #	Histo	Homozygous	Hemizygous		Homozygous	Hemizygous			ADRI #	Tumour %	p16 copy number detected	E2 copy of detected	Copy number calculated	Comment	MTAP copy number detected	E2 copy of detected	Copy number calculated	Comment
	190040	epithelioid	40	Loss		190040	epithelioid	92	6	Homozygous	92	6	Homozygous
	190041	epithelioid	2	Loss		190041	epithelioid	90	8	Homozygous	87	10	Homozygous
	190042	sarcomatoid	80	Retained		190042	sarcomatoid	0	36	No Loss	0	30	No Loss		190042	80	592.083	1203.59	0.983862	Hemizygous	938.619	1200.28	1.564	Hemizygous
	190043	epithelioid	60	Retained		190043	epithelioid	4	57	Hemizygous	0	39	No Loss		190043	60	566.63	1254.12	0.903628	Hemizygous	612.546	1101.02	1.11269	Hemizygous
	190044	epithelioid	80	Loss		190044	epithelioid	91	7	Homozygous	84	11	Homozygous		190044	80	12.5143	189.678	0.131953	Homozygous	33.1245	202.232	0.327589	Homozygous
	190045	epithelioid	90	Retained		190045	epithelioid	13	62	Hemizygous	3	63	Hemizygous		190045	90	34.184	165.653	0.412719	Hemizygous	61.8125	146.627	0.843127	Hemizygous
	190046	biphasic	80	Retained		190046	biphasic	87	13	Homozygous	89	10	Homozygous
	190047	epithelioid	70	Retained		190047	epithelioid	70	25	Homozygous	72	23	Homozygous
	190048	epithelioid	60	Retained		190048	epithelioid	19	51	Homozygous	18	51	Homozygous		190048	60	9.90785	111.963	0.176984	Homozygous	10.7628	113.286	0.190012	Homozygous
	190049	epithelioid	90	Retained		190049	epithelioid	0	24	No Loss	0	24	No Loss		190049	90	52.7581	213.109	0.495127	Hemizygous	60.7381	210.612	0.576778	Hemizygous
	190050	epithelioid	<1	Loss
	190051	epithelioid	80	Retained		190051	epithelioid	17	55	Homozygous	14	53	Hemizygous		190051	80					34.7754	129.717	0.536173	Hemizygous
	190052	epithelioid	80	Loss		190052	epithelioid	78	16	Homozygous	77	18	Homozygous
	190053	epithelioid	90	Loss
	190054	epithelioid	20	Retained
	190055	biphasic	80	Loss		190055	biphasic	80	10	Homozygous	77	12	Homozygous		190055	80	12.7565	133.007	0.191817	Homozygous	12.7035	123.514	0.205701	Homozygous
	190056	epithelioid	90	Loss		190056	epithelioid	78	16	Homozygous	77	16	Homozygous		190056	90	157.314	1377.77	0.22836	Homozygous	199.073	1662.97	0.239418	Homozygous
	190057	biphasic	70	Loss		190057	biphasic	80	7	Homozygous	79	10	Homozygous		190057	70	116.96	680.99	0.3435	Homozygous	141.289	720.135	0.392395	Homozygous
	190058	epithelioid	40	Retained		190058	epithelioid	1	60	Hemizygous	1	60	Hemizygous
	190059	epithelioid	80	Retained		190059	epithelioid	25	49	Homozygous	20	52	Homozygous
	190060	biphasic	70	Loss		190060	biphasic	73	18	Homozygous	73	17	Homozygous		190060	70	36.3228	352.615	0.20602	Homozygous	66.6267	408.146	0.326485	Homozygous
	190061	sarcomatoid	60	Partial loss		190061	sarcomatoid	53	29	Homozygous	54	28	Homozygous		190061	60	219.506	707.541	0.620476	Homozygous	239.668	698.992	0.685753	Homozygous
	190062	epithelioid	60	Loss		190062	epithelioid	94	6	Homozygous	93	7	Homozygous		190062	60	25.4317	247.855	0.205214	Homozygous	40.8045	204.734	0.39861	Homozygous
	190063	epithelioid	80	Retained		190063	epithelioid	57	26	Homozygous	60	30	Homozygous
	190064	epithelioid	70	Loss		190064	epithelioid	91	6	Homozygous	91	8	Homozygous		190064	70	52.4748	444.188	0.236273	Homozygous	29.8803	341.805	0.174839	Homozygous
	190065	biphasic	80	Retained
	190066	biphasic	90	Retained		190066	biphasic	43	38	Homozygous	40	38	Homozygous		190066	90	82.5168	1528.89	0.107943	Homozygous	215.224	1561.44	0.275674	Homozygous
	190067	biphasic	50	Loss		190067	biphasic	94	6	Homozygous	94	4	Homozygous		190067	50	25.0452	211.716	0.236593	Homozygous	19.4004	190.354	0.203835	Homozygous
	190071	sarcomatoid	10	Loss
	190072	biphasic	70	Retained		190072	biphasic	19	55	Homozygous	11	46	Hemizygous		190072	70	118.38	223.809	1.05787	Hemizygous	80.1905	214.017	0.749383	Hemizygous
	190073	epithelioid	70	Retained
	190074	biphasic	50	Loss		190074	biphasic	88	11	Homozygous	86	13	Homozygous
	190075	sarcomatoid	80	Loss		190075	sarcomatoid	99	1	Homozygous	98	2	Homozygous		190075	80	20.2535	107.171	0.377966	Homozygous	48.1318	104.345	0.922549	Hemizygous
	190076	epithelioid	80	Retained		190076	epithelioid	1	53	Hemizygous	2	52	Hemizygous
	190077	biphasic	80	Loss		190077	biphasic	89	9	Homozygous	92	7	Homozygous		190077	80	3.90217	195.905	0.0398372	Homozygous	2.97539	150.73	0.0394799	Homozygous
	190078	epithelioid	70	Retained		190078	epithelioid	14	62	Hemizygous	16	61	Homozygous
	190079	epithelioid	70	Loss		190079	epithelioid	83	13	Homozygous	85	12	Homozygous
	190080	sarcomatoid	80	Retained		190080	sarcomatoid	23	31	Homozygous	21	30	Homozygous		190080	80	296.185	320.442	1.84861	Retained	189.669	373.77	1.0149	Hemizygous
	190081	biphasic	80	Loss		190081	biphasic	70	16	Homozygous	70	15	Homozygous		190081	80	44.8831	175.144	0.51253	Homozygous	78.217	163.879	0.95457	Hemizygous
	190082	epithelioid	30	Loss		190082	epithelioid	70	19	Homozygous	67	20	Homozygous		190082	30	75.6905	265.294	0.570616	Homozygous	59.774	252.639	0.473197	Homozygous
	190083	epithelioid	80	Loss		190083	epithelioid	86	13	Homozygous	89	9	Homozygous		190083	80	4.41577	363.379	0.0243039	Homozygous	1.51719	348.477	0.00870757	Homozygous
	190084	sarcomatoid	70	Retained		190084	sarcomatoid	43	37	Homozygous	43	37	Homozygous		190084	70	169.106	699.064	0.483808	Homozygous	170.852	680.026	0.502487	Homozygous
	190085	biphasic	80	Loss		190085	biphasic	11	54	Hemizygous	11	52	Hemizygous		190085	80	423.14	844.051	1.00264	Hemizygous	397.881	772.755	1.02977	Hemizygous
	190088	sarcomatoid	80	Retained		190088	sarcomatoid	9	44	Hemizygous	7	46	Hemizygous		190088	80	46.1388	374.423	0.246452	Homozygous	112.005	345.392	0.648566	Homozygous
	190089	epithelioid	90	Loss		190089	epithelioid	60	20	Homozygous	60	22	Homozygous		190089	90	2593.59	8781.62	0.590685	Hemizygous	2257.91	8802.13	0.513038	Hemizygous
	190090	biphasic	60	Retained
	190091	biphasic	70	Loss
	190092	epithelioid	50	Retained		190092	epithelioid	0	72	Hemizygous	0	73	Hemizygous		190092	50	732.575	2764.01	0.530081	Homozygous	794.413	2890.58	0.549656	Homozygous
	190093	biphasic	90	Loss		190093	biphasic	30	29	Homozygous	28	31	Homozygous		190093	90	793.289	3279.98	0.483716	hemizygous	772.995	3497.25	0.442059	Hemizygous
	190094	epithelioid	40	Retained
	190095	sarcomatoid	0
	190096	epithelioid	80	Retained		190096	epithelioid	15	59	Hemizygous	15	58	Hemizygous		190096	80	152.997	406.931	0.751953	Hemizygous	217.478	418.255	1.03993	Hemizygous
	190097	epithelioid	60	Retained
	190098	epithelioid	80	Loss
	190099	biphasic	80	Retained		190099	biphasic	89	9	Homozygous	87	11	Homozygous		190099	80					62.5485	100.422	1.24571	Hemizygous
	190100	sarcomatoid	90	Retained		190100	sarcomatoid	97	2	Homozygous	97	3	Homozygous		190100	90	4.29382	110.457	0.0777466	Homozygous	14.9293	114.701	0.260317	Homozygous
	190101	biphasic	60	Loss		190101	biphasic	79	16	Homozygous	77	17	Homozygous		190101	60	307.047	3041.04	0.201935	Homozygous	308.859	2959.98	0.20869	Homozygous
	190102	epithelioid	70	Loss		190102	epithelioid	78	19	Homozygous	77	20	Homozygous
	190103	sarcomatoid	80	Loss
	190104	epithelioid	70	Retained		190104	epithelioid	1	51	Hemizygous	2	52	Hemizygous		190104	70	197.06	351.148	1.12238	Hemizygous	256.573	406.318	1.26292	Hemizygous
	190105	biphasic	20	Retained
	190106	biphasic	90	Retained		190106	biphasic	66	24	Homozygous	48	37	Homozygous		190106	90	277.178	1527.07	0.363019	Homozygous	392.914	1512.81	0.519448	Hemizygous
	190107	biphasic	40	Loss		190107	biphasic	53	31	Homozygous	56	30	Homozygous		190107	40					9.10816	100.384	0.181466	Homozygous
	190108	biphasic	40	Loss		190108	biphasic	88	6	Homozygous	86	9	Homozygous		190108	40	34.6134	117.508	0.589126	Homozygous	51.3284	169.967	0.603981	Homozygous
	190109	biphasic	90	Retained		190109	biphasic	91	8	Homozygous	91	7	Homozygous		190109	90					10.5932	109.496	0.193491	Homozygous
	190114	biphasic	80	Loss		190114	biphasic	57	19	Homozygous	55	17	Homozygous		190114	80	912.523	2713.04	0.672695	Homozygous	784.285	2515.64	0.623527	Homozygous
	190115	epithelioid	30	Retained		190115	epithelioid	72	22	Homozygous	70	24	Homozygous		190115	30	174.726	292.446	1.19493	Homozygous	146.1	313.005	0.933531	Homozygous
	190116	epithelioid	50	Loss		190116	epithelioid	57	18	Homozygous	53	20	Homozygous		190116	50	148.232	791.946	0.374349	Homozygous	249.971	823.066	0.607414	Homozygous
	190117	epithelioid	30	Loss
	190118	biphasic	90	Retained		190118	biphasic	38	44	Homozygous	38	44	Homozygous		190118	90	21.1589	114.485	0.369637	Homozygous	32.4041	124.459	0.52072	Hemizygous
	190119	epithelioid	80	Retained
	190120	biphasic	60	Loss		190120	biphasic	95	5	Homozygous	93	6	Homozygous		190120	60	11.4	100	0.228	Homozygous	60	114	1.05263	Hemizygous
	190121	biphasic	10	Retained
									Homozygous	44			43							28				25
									Hemizygous	10			10							10				18
									no loss	2			3							1				0
									Total	56			56							39				43

## Sheet: Suppl. Table 9
	Mesothelioma
		FISH CDKN2A homozygous loss	FISH CDKN2A no loss (retained)	Total
	MTAP IHC loss	28	0	28		Sensitivity	0.64
	MTAP IHC retained	16	2	18		Specificity	1
	Total MPM cases	44	2	46
	RMH
		FISH CDKN2A homozygous loss	FISH CDKN2A no loss (retained)	Total
	MTAP IHC loss	0	0	0
	MTAP IHC retained	0	10	10
	Total RMH cases	0	10	10

## Sheet: Suppl. Table 10
	Mesothelioma
		ddPCR CDKN2A homozygous loss	ddPCR CDKN2A no loss (retained)	Total
	MTAP IHC loss	19	0	19		Sensitivity	0.68
	MTAP IHC retained	9	1	10		Specificity	1
	Total MPM cases	28	1	29
	Normal Pleura
		ddPCR CDKN2A homozygous loss	ddPCR CDKN2A no loss (retained)	Total
	MTAP IHC loss	0	0	0
	MTAP IHC retained	0	10	10
	Total RMH cases	0	10	10

[truncated: 1 more sheets: Suppl._data_R code]
